# Supplementary material for: Biogeography of the Respiratory Tract Microbiome in Patients With Malignant Tracheal Tumors
Source: Front Oncol. 2021 Nov 19;11:758917. doi: 10.3389/fonc.2021.758917 (PMC8640173; doi:10.3389/fonc.2021.758917)
Supplement: Supplementary file 2 [file Table_1.xlsx]

## Sheet: Table S1
Table S1 Taxonomic profiles of the tracheal tumor’s microbiota at the phylum level
		OC N=16	TS N=16	PSB N=16	BAL N=19	p.overall	p.trend
NMTT	Bacteroidetes	0.3300 [0.1964-0.3689]	0.3317 [0.2586-0.4101]	0.4177 [0.3085-0.4964]	0.3729 [0.2873-0.4722]	0.29	0.19
	Firmicutes	0.3245 [0.2407-0.4715]	0.3046 [0.2362-0.3814]	0.3091 [0.2601-0.3584]	0.3174 [0.2547-0.4665]	0.787	0.882
	Proteobacteria	0.1248 [0.0572-0.3109]	0.1844 [0.0855-0.3270]	0.1300 [0.0650-0.3487]	0.1125 [0.0531-0.2224]	0.576	0.372
	Fusobacteria	0.0726 [0.0506-0.1005]	0.0577 [0.0302-0.0957]	0.0260 [0.0104-0.0561]	0.0493 [0.0297-0.0885]	0.025	0.36
	Actinobacteria	0.0290 [0.0121-0.0671]	0.0246 [0.0109-0.0548]	0.0180 [0.0118-0.0251]	0.0138 [0.0089-0.0301]	0.309	0.089
	Candidate_division_TM7	0.0076 [0.0003-0.0155]	0.0072 [0.0017-0.0168]	0.0011 [0.0004-0.0078]	0.0040 [0.0006-0.0106]	0.69	0.55
	Spirochaetae	0.0006 [0.0002-0.0012]	0.0010 [0.0003-0.0039]	0.0004 [0.0000-0.0009]	0.0008 [0.0002-0.0021]	0.23	0.699
SGC	Bacteroidetes	0.3440 [0.2195-0.3961]	0.3015 [0.1167-0.3464]	0.3791 [0.3182-0.4944]	0.3633 [0.2898-0.4305]	0.092	0.035
	Firmicutes	0.3028 [0.2264-0.4543]	0.2953 [0.2716-0.5331]	0.3902 [0.3299-0.4334]	0.4420 [0.3428-0.4931]	0.536	0.196
	Proteobacteria	0.1973 [0.0283-0.2879]	0.1668 [0.0192-0.3123]	0.1388 [0.0780-0.1837]	0.1086 [0.0088-0.1843]	0.687	0.269
	Fusobacteria	0.0744 [0.0353-0.1041]	0.0500 [0.0121-0.1115]	0.0150 [0.0062-0.0261]	0.0488 [0.0153-0.0831]	0.098	0.5
	Actinobacteria	0.0355 [0.0082-0.0432]	0.0303 [0.0170-0.0599]	0.0142 [0.0086-0.0283]	0.0293 [0.0185-0.0367]	0.321	0.271
	Candidate_division_TM7	0.0155 [0.0067-0.0204]	0.0066 [0.0005-0.0200]	0.0034 [0.0011-0.0161]	0.0027 [0.0008-0.0095]	0.327	0.301
	Spirochaetae	0.0016 [0.0008-0.0029]	0.0013 [0.0005-0.0041]	0.0003 [<0.0001-0.0018]	0.0005 [0.0001-0.0016]	0.148	0.052
SCC	Bacteroidetes	0.3974 [0.2542-0.4895]	0.3522 [0.2095-0.4131]	0.2715 [0.0167-0.3212]	0.1620 [0.0351-0.2748]	0.003	0.001
	Firmicutes	0.3099 [0.2491-0.4287]	0.4056 [0.3118-0.5905]	0.2464 [0.0325-0.3729]	0.2419 [0.0480-0.3583]	0.044	0.007
	Proteobacteria	0.1164 [0.0109-0.2491]	0.0766 [0.0216-0.1871]	0.3246 [0.1992-0.9574]	0.4260 [0.2255-0.9126]	<0.001	<0.001
	Fusobacteria	0.0713 [0.0262-0.0927]	0.0361 [0.0141-0.0616]	0.0086 [0.0002-0.0303]	0.0182 [0.0014-0.0456]	0.006	0.021
	Actinobacteria	0.0354 [0.0100-0.0696]	0.0555 [0.0328-0.1093]	0.0090 [0.0011-0.0369]	0.0210 [0.0024-0.0316]	0.001	<0.001
	Candidate_division_TM7	0.0034 [0.0025-0.0096]	0.0032 [0.0011-0.0049]	0.0012 [<0.0001-0.0040]	0.0005 [0.0001-0.0046]	0.039	0.031
	Spirochaetae	0.0007 [0.0001-0.0018]	0.0006 [0.0002-0.0025]	0.0001 [0.0000-0.0010]	<0.0001 [0.0000-0.0007]	0.106	0.013
OC: oral cavity, TS: throat swab, PSB: protected specimen brush, BAL: bronchoalyeolar lavage, NMTT: non-malignant tracheal tumor, SCC: scale-cell carcinoma, SGC: salivary gland type carcinoma.
