# Supplementary material for: Biogeography of the Respiratory Tract Microbiome in Patients With Malignant Tracheal Tumors
Source: Front Oncol. 2021 Nov 19;11:758917. doi: 10.3389/fonc.2021.758917 (PMC8640173; doi:10.3389/fonc.2021.758917)
Supplement: Supplementary file 3 [file Table_2.xlsx]

## Sheet: Table S2
Table S2 The main genus profiles of the tracheal tumor’s microbiota
		OC N=21	TS N=17	PSB N=19	BAL N=16	p.overall	p.BAL vs OC	p.BAL vs PSB	p.BAL vs TS	p.OC vs PSB	p.OC vs TS	p.PSB vs TS
NMTT	Prevotella	0.1912 [0.1101-0.2608]	0.2047 [0.1178-0.2379]	0.2321 [0.0717-0.3989]	0.1975 [0.1010-0.3443]	0.805	0.921	0.941	0.921	0.921	0.941	0.921
	Streptococcus	0.1125 [0.0803-0.2640]	0.1357 [0.0707-0.2547]	0.0698 [0.0385-0.1322]	0.0818 [0.0494-0.1947]	0.113	0.266	0.772	0.374	0.178	0.872	0.178
	Neisseria	0.0547 [0.0306-0.2393]	0.0662 [0.0305-0.2049]	0.0239 [0.0063-0.0767]	0.0203 [0.0125-0.0588]	0.041	0.092	0.826	0.092	0.092	0.826	0.092
	Veillonella	0.0876 [0.0560-0.1166]	0.0735 [0.0524-0.1044]	0.0784 [0.0194-0.1155]	0.0709 [0.0341-0.1094]	0.542	0.685	0.947	0.685	0.685	0.883	0.685
	Porphyromonas	0.0490 [0.0188-0.0571]	0.0368 [0.0215-0.0815]	0.0185 [0.0043-0.0280]	0.0117 [0.0057-0.0397]	0.109	0.405	0.584	0.365	0.191	0.758	0.166
	Alloprevotella	0.0280 [0.0025-0.0432]	0.0360 [0.0109-0.0974]	0.0334 [0.0073-0.0609]	0.0293 [0.0189-0.0605]	0.682	0.892	0.943	0.943	0.943	0.892	0.943
	Fusobacterium	0.0273 [0.0063-0.0586]	0.0428 [0.0219-0.0720]	0.0086 [0.0028-0.0285]	0.0231 [0.0130-0.0584]	0.100	0.854	0.192	0.704	0.192	0.704	0.109
	Leptotrichia	0.0319 [0.0171-0.0462]	0.0148 [0.0103-0.0173]	0.0060 [0.0037-0.0111]	0.0093 [0.0049-0.0300]	0.005	0.074	0.366	0.666	0.010	0.010	0.126
	Rothia	0.0137 [0.0042-0.0423]	0.0088 [0.0053-0.0453]	0.0037 [0.0013-0.0106]	0.0045 [0.0013-0.0070]	0.004	0.023	0.791	0.038	0.023	0.791	0.038
	Haemophilus	0.0153 [0.0010-0.0467]	0.0186 [0.0023-0.0367]	0.0017 [0.0006-0.0170]	0.0051 [0.0011-0.0226]	0.290	0.537	0.648	0.377	0.377	0.988	0.377
	Capnocytophaga	0.0144 [0.0062-0.0395]	0.0115 [0.0068-0.0244]	0.0028 [0.0014-0.0072]	0.0034 [0.0020-0.0090]	0.001	0.013	0.736	0.010	0.008	0.736	0.008
	Granulicatella	0.0093 [0.0038-0.0179]	0.0054 [0.0034-0.0121]	0.0061 [0.0013-0.0153]	0.0098 [0.0045-0.0268]	0.326	0.830	0.389	0.389	0.389	0.488	0.830
	Gemella	0.0071 [0.0034-0.0188]	0.0090 [0.0022-0.0157]	0.0012 [0.0004-0.0024]	0.0038 [0.0016-0.0096]	0.018	0.305	0.209	0.514	0.022	0.849	0.046
	Bacteroides	0.0004 [0.0002-0.0008]	0.0006 [0.0003-0.0009]	0.0029 [0.0016-0.0265]	0.0037 [0.0015-0.0089]	<0.001	<0.001	1.000	0.001	<0.001	0.534	0.001
	Candidate_division_TM7	0.0069 [0.0003-0.0141]	0.0057 [0.0011-0.0162]	0.0010 [0.0004-0.0058]	0.0038 [0.0004-0.0095]	0.670	0.801	0.801	0.801	0.801	0.895	0.801
	Peptostreptococcus	0.0043 [0.0014-0.0118]	0.0053 [0.0028-0.0093]	0.0052 [0.0016-0.0149]	0.0080 [0.0056-0.0185]	0.292	0.329	0.329	0.329	0.839	0.839	0.839
	Megasphaera	0.0022 [0.0010-0.0097]	0.0029 [0.0011-0.0082]	0.0080 [0.0008-0.0143]	0.0091 [0.0005-0.0127]	0.665	0.780	0.830	0.780	0.780	0.830	0.780
	Staphylococcus	0.0000 [0.0000-0.0000]	0.0000 [0.0000-0.0001]	0.0003 [<0.0001-0.0043]	0.0001 [0.0000-0.0013]	<0.001	0.008	0.423	0.024	<0.001	0.367	0.001
	Actinomyces	0.0029 [0.0024-0.0061]	0.0064 [0.0042-0.0103]	0.0015 [0.0007-0.0028]	0.0026 [0.0012-0.0042]	0.004	0.337	0.337	0.058	0.072	0.146	0.003
	Sphingomonas	0.0000 [0.0000-0.0000]	0.0000 [0.0000-0.0000]	0.0008 [0.0001-0.0054]	<0.0001 [0.0000-0.0016]	<0.001	0.003	0.086	0.013	<0.001	0.914	<0.001
	Campylobacter	0.0047 [0.0013-0.0071]	0.0059 [0.0012-0.0074]	0.0030 [0.0001-0.0083]	0.0053 [0.0009-0.0098]	0.523	0.557	0.557	0.871	0.557	0.557	0.557
	Oribacterium	0.0052 [0.0009-0.0084]	0.0038 [0.0007-0.0065]	0.0024 [0.0002-0.0071]	0.0028 [0.0012-0.0079]	0.832	0.836	0.836	0.836	0.836	0.836	0.836
	Selenomonas	0.0019 [0.0013-0.0050]	0.0025 [0.0010-0.0060]	0.0008 [0.0004-0.0033]	0.0017 [0.0005-0.0032]	0.420	0.674	0.803	0.674	0.534	0.803	0.534
	Solobacterium	0.0016 [0.0006-0.0027]	0.0026 [0.0011-0.0045]	0.0019 [0.0012-0.0113]	0.0057 [0.0031-0.0086]	0.089	0.110	0.667	0.110	0.238	0.503	0.503
	Lachnoanaerobaculum	0.0031 [0.0016-0.0051]	0.0031 [0.0011-0.0046]	0.0017 [0.0001-0.0056]	0.0041 [0.0022-0.0081]	0.411	0.488	0.488	0.488	0.670	0.670	0.670
		OC N=15	TS N=14	PSB N=14	BAL N=12	p.overall	p.BAL vs OC	p.BAL vs PSB	p.BAL vs TS	p.OC vs PSB	p.OC vs TS	p.PSB vs TS
SGC	Prevotella	0.1622 [0.0950-0.2605]	0.1113 [0.0265-0.2228]	0.2404 [0.1259-0.2925]	0.1900 [0.1280-0.2338]	0.177	0.661	0.458	0.449	0.458	0.458	0.185
	Streptococcus	0.1138 [0.0587-0.1522]	0.1103 [0.0827-0.3143]	0.1086 [0.0303-0.2021]	0.1205 [0.0834-0.2085]	0.675	0.696	0.696	1.000	0.872	0.696	0.696
	Neisseria	0.0890 [0.0087-0.2109]	0.1169 [0.0058-0.2207]	0.0187 [0.0052-0.0748]	0.0262 [0.0011-0.1013]	0.131	0.235	0.896	0.232	0.232	0.896	0.232
	Veillonella	0.1075 [0.0548-0.1332]	0.0566 [0.0238-0.0716]	0.0546 [0.0351-0.0878]	0.0918 [0.0504-0.1077]	0.070	0.526	0.326	0.171	0.194	0.156	0.526
	Porphyromonas	0.0385 [0.0201-0.0727]	0.0483 [0.0270-0.0785]	0.0114 [0.0078-0.0188]	0.0286 [0.0137-0.0674]	0.054	0.696	0.114	0.696	0.065	0.696	0.065
	Alloprevotella	0.0340 [0.0041-0.0540]	0.0301 [0.0030-0.0824]	0.0368 [0.0094-0.0791]	0.0448 [0.0227-0.0841]	0.587	0.736	0.736	0.736	0.736	0.965	0.736
	Fusobacterium	0.0398 [0.0158-0.0671]	0.0286 [0.0039-0.0564]	0.0077 [0.0033-0.0188]	0.0101 [0.0062-0.0531]	0.161	0.387	0.387	0.959	0.175	0.550	0.387
	Leptotrichia	0.0139 [0.0051-0.0380]	0.0113 [0.0067-0.0269]	0.0048 [0.0017-0.0123]	0.0237 [0.0072-0.0414]	0.097	0.807	0.109	0.616	0.109	0.757	0.365
	Rothia	0.0092 [0.0015-0.0249]	0.0103 [0.0049-0.0278]	0.0023 [0.0008-0.0050]	0.0087 [0.0060-0.0123]	0.034	0.807	0.024	0.807	0.147	0.807	0.045
	Haemophilus	0.0182 [0.0017-0.0443]	0.0074 [0.0006-0.0249]	0.0169 [0.0081-0.0308]	0.0136 [0.0015-0.0270]	0.774	0.896	0.896	0.896	0.896	0.896	0.896
	Capnocytophaga	0.0102 [0.0065-0.0150]	0.0087 [0.0047-0.0159]	0.0032 [0.0005-0.0058]	0.0080 [0.0038-0.0187]	0.035	0.696	0.160	0.918	0.027	0.757	0.092
	Granulicatella	0.0056 [0.0042-0.0160]	0.0057 [0.0037-0.0125]	0.0021 [0.0017-0.0037]	0.0055 [0.0006-0.0140]	0.068	0.887	0.474	0.948	0.041	0.948	0.082
	Gemella	0.0065 [0.0008-0.0107]	0.0035 [0.0010-0.0097]	0.0032 [0.0009-0.0055]	0.0061 [0.0032-0.0113]	0.291	0.505	0.269	0.505	0.505	0.896	0.623
	Bacteroides	0.0004 [0.0002-0.0012]	0.0008 [0.0003-0.0017]	0.0038 [0.0008-0.1291]	0.0029 [0.0018-0.0048]	0.008	0.013	0.643	0.079	0.055	0.566	0.080
	Candidate_division_TM7	0.0142 [0.0059-0.0162]	0.0058 [0.0005-0.0188]	0.0031 [0.0011-0.0126]	0.0027 [0.0008-0.0087]	0.293	0.322	0.877	0.775	0.322	0.775	0.775
	Peptostreptococcus	0.0036 [0.0023-0.0069]	0.0050 [0.0018-0.0093]	0.0088 [0.0057-0.0114]	0.0081 [0.0027-0.0154]	0.414	0.532	0.837	0.532	0.532	0.837	0.532
	Megasphaera	0.0045 [0.0009-0.0109]	0.0023 [0.0004-0.0097]	0.0110 [0.0066-0.0166]	0.0121 [0.0048-0.0175]	0.074	0.334	0.837	0.134	0.253	0.550	0.129
	Staphylococcus	0.0000 [0.0000-<0.0001]	0.0000 [0.0000-0.0001]	0.0002 [0.0001-0.0026]	0.0001 [0.0000-0.0006]	0.004	0.032	0.533	0.105	0.009	0.533	0.032
	Actinomyces	0.0027 [0.0013-0.0139]	0.0060 [0.0010-0.0100]	0.0010 [0.0007-0.0024]	0.0055 [0.0030-0.0094]	0.040	1.000	0.017	1.000	0.097	1.000	0.132
	Faecalibacterium	0.0002 [0.0001-0.0003]	0.0003 [0.0002-0.0005]	0.0010 [0.0003-0.0966]	0.0015 [0.0010-0.0024]	0.004	0.003	0.918	0.062	0.055	0.266	0.094
	Lautropia	0.0006 [0.0003-0.0017]	0.0014 [0.0003-0.0052]	0.0003 [<0.0001-0.0005]	0.0001 [0.0000-0.0002]	0.001	0.013	0.382	0.010	0.048	0.382	0.013
	Oribacterium	0.0042 [0.0013-0.0132]	0.0039 [0.0011-0.0092]	0.0040 [0.0008-0.0054]	0.0018 [0.0000-0.0196]	0.879	0.918	0.918	0.918	0.918	0.918	0.918
	Corynebacterium	0.0006 [0.0002-0.0015]	0.0004 [0.0001-0.0024]	0.0003 [<0.0001-0.0003]	0.0001 [<0.0001-0.0005]	0.157	0.227	0.743	0.251	0.251	0.743	0.532
	Campylobacter	0.0050 [0.0011-0.0083]	0.0021 [0.0007-0.0093]	0.0031 [0.0002-0.0058]	0.0053 [0.0001-0.0142]	0.770	0.961	0.961	0.961	0.961	0.961	0.961
	Solobacterium	0.0017 [0.0010-0.0030]	0.0013 [0.0006-0.0036]	0.0036 [0.0019-0.0094]	0.0060 [0.0022-0.0124]	0.044	0.058	0.364	0.119	0.154	0.913	0.364
		OC N=16	TS N=16	PSB N=16	BAL N=19	p.overall	p.BAL vs OC	p.BAL vs PSB	p.BAL vs TS	p.OC vs PSB	p.OC vs TS	p.PSB vs TS
SCC	Prevotella	0.2784 [0.1384-0.3272]	0.1618 [0.0795-0.2661]	0.0359 [0.0025-0.1779]	0.0611 [0.0162-0.1118]	0.001	0.005	0.766	0.063	0.005	0.147	0.069
	Streptococcus	0.0790 [0.0680-0.1469]	0.1862 [0.1108-0.2898]	0.0596 [0.0012-0.1124]	0.0783 [0.0020-0.1524]	0.005	0.347	0.408	0.013	0.124	0.124	0.013
	Neisseria	0.0845 [0.0045-0.1826]	0.0318 [0.0032-0.1310]	0.0137 [0.0007-0.0578]	0.0109 [0.0009-0.0700]	0.136	0.188	0.895	0.309	0.309	0.686	0.341
	Veillonella	0.1422 [0.0824-0.1979]	0.1120 [0.0375-0.1610]	0.0129 [0.0006-0.0526]	0.0215 [0.0064-0.0396]	<0.001	<0.001	0.508	0.006	0.002	0.225	0.014
	Porphyromonas	0.0398 [0.0054-0.0641]	0.0390 [0.0048-0.1103]	0.0064 [0.0028-0.0264]	0.0109 [0.0020-0.0195]	0.045	0.094	0.921	0.094	0.124	0.881	0.094
	Alloprevotella	0.0233 [0.0032-0.0349]	0.0135 [0.0039-0.0302]	0.0030 [0.0001-0.0283]	0.0014 [0.0002-0.0175]	0.092	0.164	0.908	0.164	0.227	0.848	0.280
	Fusobacterium	0.0365 [0.0098-0.0577]	0.0141 [0.0028-0.0385]	0.0037 [0.0001-0.0159]	0.0088 [0.0007-0.0210]	0.029	0.140	0.329	0.427	0.031	0.329	0.140
	Leptotrichia	0.0155 [0.0122-0.0255]	0.0134 [0.0048-0.0224]	0.0027 [0.0001-0.0098]	0.0030 [0.0004-0.0125]	0.002	0.012	0.466	0.047	0.012	0.415	0.039
	Rothia	0.0094 [0.0031-0.0191]	0.0177 [0.0085-0.0327]	0.0005 [<0.0001-0.0033]	0.0014 [0.0001-0.0072]	<0.001	0.033	0.304	0.002	0.002	0.126	<0.001
	Haemophilus	0.0061 [0.0004-0.0178]	0.0014 [0.0006-0.0108]	0.0013 [0.0001-0.0043]	0.0033 [0.0004-0.0113]	0.580	0.882	0.549	0.882	0.549	0.882	0.549
	Capnocytophaga	0.0108 [0.0027-0.0144]	0.0071 [0.0037-0.0207]	0.0024 [0.0001-0.0114]	0.0009 [0.0001-0.0055]	0.007	0.018	0.798	0.018	0.114	0.880	0.063
	Granulicatella	0.0031 [0.0018-0.0143]	0.0032 [0.0010-0.0058]	0.0004 [0.0001-0.0040]	0.0044 [0.0003-0.0143]	0.105	0.791	0.147	0.791	0.142	0.746	0.147
	Gemella	0.0025 [0.0016-0.0074]	0.0034 [0.0004-0.0097]	0.0005 [<0.0001-0.0034]	0.0019 [0.0005-0.0087]	0.272	0.918	0.337	0.918	0.291	0.940	0.291
	Bacteroides	0.0004 [0.0002-0.0005]	0.0007 [0.0004-0.0014]	0.0017 [0.0010-0.0164]	0.0071 [0.0015-0.0371]	<0.001	<0.001	0.221	0.003	0.001	0.012	0.046
	Candidate_division_TM	0.0033 [0.0024-0.0089]	0.0027 [0.0011-0.0049]	0.0012 [<0.0001-0.0040]	0.0005 [0.0001-0.0042]	0.041	0.086	0.881	0.191	0.086	0.310	0.191
	Peptostreptococcus	0.0032 [0.0011-0.0069]	0.0026 [0.0008-0.0137]	0.0034 [0.0002-0.0060]	0.0016 [<0.0001-0.0079]	0.640	0.799	0.799	0.799	0.799	0.851	0.799
	Megasphaera	0.0147 [0.0062-0.0210]	0.0067 [0.0005-0.0177]	0.0013 [0.0001-0.0089]	0.0025 [0.0002-0.0066]	0.024	0.036	0.691	0.273	0.043	0.273	0.273
	Staphylococcus	0.0000 [0.0000-0.0001]	0.0001 [0.0000-0.0003]	0.0013 [<0.0001-0.0032]	0.0003 [0.0001-0.0061]	0.002	0.002	0.679	0.091	0.010	0.213	0.156
	Actinomyces	0.0041 [0.0023-0.0221]	0.0148 [0.0056-0.0360]	0.0006 [<0.0001-0.0013]	0.0014 [0.0002-0.0031]	<0.001	0.012	0.125	0.001	0.002	0.175	0.001
	Aggregatibacter	0.0001 [0.0000-0.0003]	<0.0001 [0.0000-0.0005]	0.0001 [0.0000-0.0044]	0.0000 [0.0000-0.0009]	0.579	0.768	0.768	0.887	0.768	0.768	0.768
	Finegoldia	0e+00 [0e+00-0e+00]	0e+00 [0e+00-0e+00]	0e+00 [0e+00-2e-04]	0e+00 [0e+00-7e-04]	0.216	0.363	0.745	0.371	0.371	0.745	0.371
	Klebsiella	<0.0001 [0.0000-0.0002]	<0.0001 [0.0000-0.0004]	0.0006 [0.0001-0.0030]	0.0004 [0.0001-0.0059]	0.001	0.007	0.691	0.014	0.007	0.599	0.013
	Atopobium	0.0051 [0.0021-0.0115]	0.0049 [0.0019-0.0161]	0.0012 [<0.0001-0.0038]	0.0011 [<0.0001-0.0043]	0.007	0.027	0.947	0.027	0.052	0.947	0.052
	Faecalibacterium	0.0002 [0.0001-0.0004]	0.0003 [0.0002-0.0006]	0.0013 [0.0009-0.0074]	0.0061 [0.0012-0.0122]	<0.001	<0.001	0.221	<0.001	<0.001	0.147	0.005
	Treponema	0.0006 [0.0001-0.0018]	0.0006 [0.0002-0.0022]	0.0001 [0.0000-0.0010]	<0.0001 [0.0000-0.0007]	0.117	0.278	0.567	0.149	0.567	0.624	0.298
OC: oral cavity, TS: throat swab, PSB: protected specimen brush, BAL: bronchoalyeolar lavage, NMTT: non-malignant tracheal tumor, SCC: scale-cell carcinoma , SGC: salivary gland type carcinoma
