# Supplementary material for: Biogeography of the Respiratory Tract Microbiome in Patients With Malignant Tracheal Tumors
Source: Front Oncol. 2021 Nov 19;11:758917. doi: 10.3389/fonc.2021.758917 (PMC8640173; doi:10.3389/fonc.2021.758917)
Supplement: Supplementary file 4 [file Table_3.xlsx]

## Sheet: Table S3
Table S3 Potential biomarkers from random forest analysis
		NMTT N=19	SGC N=14	SCC N=16	p.overall	p.NC vs SCC	p.NC vs SGC	p.SCC vs SGC
PSB	Prevotella	0.2321 [0.0717-0.3989]	0.2404 [0.1259-0.2925]	0.0359 [0.0025-0.1779]	0.005	0.007	0.799	0.007
	Streptococcus	0.0698 [0.0385-0.1322]	0.1086 [0.0303-0.2021]	0.0596 [0.0012-0.1124]	0.214	0.350	0.536	0.265
	Veillonella	0.0784 [0.0194-0.1155]	0.0546 [0.0351-0.0878]	0.0129 [0.0006-0.0526]	0.064	0.076	0.884	0.076
	Neisseria	0.0239 [0.0063-0.0767]	0.0187 [0.0052-0.0748]	0.0137 [0.0007-0.0578]	0.584	0.739	0.739	0.739
	Alloprevotella	0.0334 [0.0073-0.0609]	0.0368 [0.0094-0.0791]	0.0030 [0.0001-0.0283]	0.035	0.051	0.716	0.051
	Haemophilus	0.0017 [0.0006-0.0170]	0.0169 [0.0081-0.0308]	0.0013 [0.0001-0.0043]	0.021	0.260	0.103	0.021
	Fusobacterium	0.0086 [0.0028-0.0285]	0.0077 [0.0033-0.0188]	0.0037 [0.0001-0.0159]	0.243	0.318	0.799	0.318
	Leptotrichia	0.0060 [0.0037-0.0111]	0.0048 [0.0017-0.0123]	0.0027 [0.0001-0.0098]	0.272	0.314	0.489	0.489
	Sediminibacterium	0.0004 [0.0001-0.0016]	0.0007 [0.0002-0.0025]	<0.0001 [0.0000-0.0012]	0.265	0.374	0.560	0.365
	Sphingomonas	0.0008 [0.0001-0.0054]	0.0004 [0.0001-0.0012]	0.0002 [0.0001-0.0008]	0.587	0.677	0.677	0.677
	Staphylococcus	0.0003 [<0.0001-0.0043]	0.0002 [0.0001-0.0026]	0.0013 [<0.0001-0.0032]	0.911	0.898	0.898	0.898
	Megasphaera	0.0080 [0.0008-0.0143]	0.0110 [0.0066-0.0166]	0.0013 [0.0001-0.0089]	0.035	0.197	0.202	0.034
	Capnocytophaga	0.0028 [0.0014-0.0072]	0.0032 [0.0005-0.0058]	0.0024 [0.0001-0.0114]	0.737	0.770	0.770	0.770
	Rothia	0.0037 [0.0013-0.0106]	0.0023 [0.0008-0.0050]	0.0005 [<0.0001-0.0033]	0.044	0.056	0.291	0.171
	Granulicatella	0.0061 [0.0013-0.0153]	0.0021 [0.0017-0.0037]	0.0004 [0.0001-0.0040]	0.084	0.098	0.353	0.275
	Lachnospira	0.0003 [0.0001-0.0015]	0.0002 [0.0000-0.0108]	0.0002 [<0.0001-0.0014]	0.831	0.971	0.971	0.971
	Bacillus	0.0001 [<0.0001-0.0012]	0.0000 [0.0000-0.0001]	0.0002 [<0.0001-0.0009]	0.021	0.920	0.021	0.021
	Actinomyces	0.0015 [0.0007-0.0028]	0.0010 [0.0007-0.0024]	0.0006 [<0.0001-0.0013]	0.157	0.205	0.344	0.344
	Dialister	0.0001 [<0.0001-0.0008]	0.0009 [0.0004-0.0013]	0.0001 [0.0000-0.0015]	0.095	0.776	0.093	0.162
	Pseudomonas	0.0003 [<0.0001-0.0025]	0.0002 [<0.0001-0.0005]	0.0007 [0.0002-0.0009]	0.358	0.533	0.533	0.465
		NC N=16	SGC N=12	SCC N=19	p.overall	p.NC vs SCC	p.NC vs SGC	p.SCC vs SGC
BAL	Prevotella	0.1975 [0.1010-0.3443]	0.1900 [0.1280-0.2338]	0.0611 [0.0162-0.1118]	0.002	0.005	0.546	0.005
	Acinetobacter	0.0014 [<0.0001-0.0070]	0.0003 [0.0000-0.0008]	0.0189 [0.0008-0.6994]	0.002	0.027	0.123	0.003
	Streptococcus	0.0818 [0.0494-0.1947]	0.1205 [0.0834-0.2085]	0.0783 [0.0020-0.1524]	0.135	0.337	0.290	0.186
	Veillonella	0.0709 [0.0341-0.1094]	0.0918 [0.0504-0.1077]	0.0215 [0.0064-0.0396]	0.003	0.016	0.286	0.006
	Porphyromonas	0.0117 [0.0057-0.0397]	0.0286 [0.0137-0.0674]	0.0109 [0.0020-0.0195]	0.123	0.312	0.430	0.141
	Alloprevotella	0.0293 [0.0189-0.0605]	0.0448 [0.0227-0.0841]	0.0014 [0.0002-0.0175]	0.001	0.005	0.330	0.003
	Fusobacterium	0.0231 [0.0130-0.0584]	0.0101 [0.0062-0.0531]	0.0088 [0.0007-0.0210]	0.081	0.130	0.225	0.256
	Leptotrichia	0.0093 [0.0049-0.0300]	0.0237 [0.0072-0.0414]	0.0030 [0.0004-0.0125]	0.019	0.065	0.403	0.028
	Haemophilus	0.0051 [0.0011-0.0226]	0.0136 [0.0015-0.0270]	0.0033 [0.0004-0.0113]	0.456	0.562	0.562	0.562
	Gemella	0.0038 [0.0016-0.0096]	0.0061 [0.0032-0.0113]	0.0019 [0.0005-0.0087]	0.279	0.540	0.530	0.314
	Peptostreptococcus	0.0080 [0.0056-0.0185]	0.0081 [0.0027-0.0154]	0.0016 [<0.0001-0.0079]	0.024	0.029	0.610	0.093
	Capnocytophaga	0.0034 [0.0020-0.0090]	0.0080 [0.0038-0.0187]	0.0009 [0.0001-0.0055]	0.043	0.127	0.137	0.104
	Candidate_division_TM7	0.0038 [0.0004-0.0095]	0.0027 [0.0008-0.0087]	0.0005 [0.0001-0.0042]	0.246	0.335	0.781	0.383
	Campylobacter	0.0053 [0.0009-0.0098]	0.0053 [0.0001-0.0142]	0.0024 [0.0004-0.0049]	0.406	0.448	0.981	0.716
	Oribacterium	0.0028 [0.0012-0.0079]	0.0018 [0.0000-0.0196]	0.0002 [<0.0001-0.0051]	0.180	0.140	0.963	0.489
	Atopobium	0.0026 [0.0017-0.0044]	0.0061 [0.0030-0.0094]	0.0011 [<0.0001-0.0043]	0.021	0.112	0.112	0.040
	Sphingomonas	<0.0001 [0.0000-0.0016]	0.0000 [0.0000-0.0004]	0.0005 [0.0001-0.0035]	0.017	0.042	0.379	0.040
	Treponema	0.0007 [0.0002-0.0021]	0.0005 [0.0001-0.0016]	<0.0001 [0.0000-0.0007]	0.027	0.020	0.341	0.256
	Lactobacillus	0.0001 [0.0000-0.0001]	0.0003 [<0.0001-0.0026]	0.0002 [0.0001-0.0005]	0.017	0.009	0.121	0.968
	Subdoligranulum	0.0000 [0.0000-0.0002]	0.0001 [<0.0001-0.0001]	0.0002 [0.0001-0.0021]	0.025	0.043	0.315	0.043
PSB: protected specimen brush, BAL: bronchoalyeolar lavage, NMTT: non-malignant tracheal tumor, SCC: scale-cell carcinoma , SGC: salivary gland type carcinoma
